# Supplementary material for: Molecular Detection of Insecticide Resistance-Associated Mutations in vgsc, ace-1, and rdl Genes of Anopheles albimanus in Panama
Source: Insects. 2025 Oct 31;16(11):1115. doi: 10.3390/insects16111115 (PMC12653162; doi:10.3390/insects16111115)
Supplement: Supplementary file 1 [file insects-16-01115-s001.zip]

Archive with 6 entries (5 files):
- insects-3822769-supplementary/
- insects-3822769-supplementary/Figure S1  Frequency of resistance of resistance -related alleles  at each study area by year of collection.docx
- insects-3822769-supplementary/Table S1 Genebank codes.xlsx
- insects-3822769-supplementary/Table S2 Prevalence Plasmodium pools.docx
- insects-3822769-supplementary/Table S3 Mutations year.xlsx
- insects-3822769-supplementary/Table S4 Genetic diversity.docx
