# Supplementary material for: Molecular Detection of Insecticide Resistance-Associated Mutations in vgsc, ace-1, and rdl Genes of Anopheles albimanus in Panama
Source: Insects. 2025 Oct 31;16(11):1115. doi: 10.3390/insects16111115 (PMC12653162; doi:10.3390/insects16111115)
Supplement: Supplementary file 1 [file insects-16-01115-s001.zip › insects-3822769-supplementary/Table S1 Genebank codes.xlsx]

## Sheet: Mutaciones encontradas
Table S1. Genbank accesion numbers and mutations detected in insecticide-resistance genes from Anopheles albimanus in Panama
ACE				RDL						KDR
Genbank accesion number	Sample ID	G119S		Genbank accesion number	Sample ID	A299P	A302 S/G	V333 I		Genbank accesion number	Sample ID	H973Y	L 1014 F/C
PV880435	EW5_2015	G		PV880651	EW104_2016	P	S	I		PV880555	EW04_2015	Y	L			Resistance
PV880426	EW104_2016	S		PV880652	EW127_2016	A	S	V		PV880556	EW05_2015	Y	L
PV880428	EW112_2016	G/S		PV880653	EW128_2016	A	A	V		PV880557	EW09_2015	Y	L
PV880430	EW128_2016	G		PV880654	EW140_2016	A	S	I		PV880558	EW103_2016	Y	L
PV880431	EW140_2016	G/S		PV880655	EW142_2016	A	S	I		PV880559	EW104_2016	Y	L
PV880434	EW18_2015	G/S		PV880656	EW-16_2015	A	S	I		PV880570	EW111_2016	Y	L
PV880436	EW57_2016	G/S		PV880657	EW18_2015	A	S	V		PV880569	EW112_2016	Y	L
PV880432	EW142_2016	G		PV880658	EW19_2015	A	S	V		PV880560	EW125_2016	Y	L
PV880429	EW127_2016	G/S		PV880659	EW20_2015	A	A	V		PV880561	EW126_2016	H	L
PV880433	EW143_2016	G/S		PV880660	EW4_2015	A	S	I		PV880562	EW128_2016	H	L
PV880436	EW105_2016	G/S		PV880661	EW57_2016	A	A	I		PV880563	EW140_2016	Y	L
PV880437	GYM09_2011	G		PV880662	EW9_2015	A	S	V		PV880564	EW17_2015	Y	L
PV880438	GYP01_2011	G		PV880663	GY-A06_2011	A	A	V		PV880565	EW18_2015	Y	KKG-nt
PV880439	M1_2015	G		PV880664	M1_2015	A	A	I		PV880566	EW19_2015	Y	L
PV880440	M10_2021	S		PV880665	M10_2021	A	S	I		PV880567	EW57_2016	Y	L
PV880441	M11_2012	S		PV880666	M11_2012	A	S	V		PV880568	EW99_2016	H	L
PV880442	M11_2021	G/S		PV880667	M11_2021	A	S	V		PV880571	GY38_2016	H	L
PV880443	M110_2017	G		PV880669	M121_2016	A	S	I		PV880572	GY42_2016	Y	L
PV880444	M111_2017	G/S		PV880670	M13_2021	A	S	I		PV880573	GYA05_2011	Y	L
PV880445	M12_2021	G/S		PV880671	M138_2017	A	S	V		PV880574	GYP04_2011	H	L
PV880446	M122_2017	G		PV880672	M14_2012	A	A	I		PV880575	M01_2015	Y	L
PV880447	M125_2017	G/S		PV880673	M14_2016	A	S	V		PV880576	M02_2012	Y	L
PV880448	M127_2017	G/S		PV880674	M15_2015	A	S	I		PV880577	M04_2012	Y	L
PV880449	M13_2021	G		PV880675	M15_2021	A	S	I		PV880578	M06_2012	Y	L
PV880450	M138_2017	G		PV880676	M17_2022	A	S	I		PV880579	M11_2012	Y	L
PV880451	M14_2012	S		PV880677	M175_2017	A	S	I		PV880580	M122_2017	Y	L
PV880452	M14_2021	G/S		PV880678	M18_2022	A	S	I		PV880581	M123_2017	Y	L
PV880453	M154_2017	G		PV880679	M19_2022	A	S	V		PV880582	M127_2017	Y	L
PV880454	M159_2017	G/S		PV880680	M190_2017	A	A	V		PV880583	M13_2021	Y	KYG-nt
PV880455	M164_2017	G/S		PV880681	M192_2016	A	A	I		PV880584	M14_2012	Y	C
PV880456	M17_2022	S		PV880682	M2_2012	A	S	I		PV880585	M15_2021	H	KYG-nt
PV880457	M172_2017	G/S		PV880683	M200_2016	A	S	I		PV880586	M159_2017	H	L
PV880458	M178_2017	G/S		PV880684	M200_2017	A	S	V		PV880587	M172_2017	Y	F
PV880459	M18_2022	G/S		PV880685	M202_2017	A	A	V		PV880588	M178_2017	Y	F
PV880460	M181_2017	G/S		PV880686	M203_2016	P	S	I		PV880589	M182_2017	Y	C
PV880461	M182_2017	G/S		PV880687	M206_2017	A	S	V		PV880590	M184_2017	H	F
PV880462	M183_2017	G/S		PV880688	M21_2022	A	S	I		PV880591	M19_2022	H	F
PV880463	M184_2017	G/S		PV880689	M22_2022	A	S	V		PV880592	M190_2017	Y	F
PV880464	M19_2022	G/S		PV880690	M223_2017	A	A	V		PV880593	M191_2017	Y	L
PV880465	M190_2017	G/S		PV880691	M23_2022	A	S	V		PV880594	M193_2017	Y	KYG-nt
PV880466	M192_2016	G		PV880692	M234_2017	A	S	V		PV880595	M194_2017	Y	KKG-nt
PV880467	M193_2017	G		PV880693	M24_2022	A	S	I		PV880596	M203_2017	Y	L
PV880468	M194_2017	G		PV880694	M240_2017	A	S	V		PV880597	M204_2017	Y	KKG-nt
PV880469	M2_2012	S		PV880695	M242_2017	A	A	V		PV880598	M205_2017	Y	F
PV880470	M20_2022	S		PV880696	M25_2022	A	S	V		PV880599	M207_2017	Y	F
PV880471	M200_2016	G		PV880697	M251_2017	A	S	V		PV880600	M217_2017	Y	L
PV880472	M202_2017	G/S		PV880698	M265_2017	A	S	V		PV880601	M218_2017	Y	L
PV880473	M203_2017	G/S		PV880699	M285_2017	A	S	V		PV880602	M22_2022	H	F
PV880474	M204_2017	G/S		PV880700	M29_2022	A	S	I		PV880603	M227_2017	Y	L
PV880475	M205_2017	G/S		PV880701	M293_2017	A	S	V		PV880604	M229_2017	Y	L
PV880476	M207_2017	G/S		PV880702	M300_2017	A	S	V		PV880605	M239_2017	Y	F
PV880477	M21_2022	S		PV880703	M311_2017	A	S	I		PV880606	M243_2017	Y	F
PV880478	M216_2017	G/S		PV880704	M316_2017	A	S	V		PV880607	M248_2017	Y	L
PV880479	M217_2017	G		PV880705	M319_2017	P	S	V		PV880608	M25_2012	Y	L
PV880480	M218_2017	G/S		PV880706	M319_2018	A	A	V		PV880609	M256_2017	Y	F
PV880481	M220_2017	G		PV880707	M320_2018	A	A	V		PV880610	M278_017	Y	KYG-nt
PV880482	M223_2017	G/S		PV880708	M321_2018	A	A	V		PV880611	M287_2017	Y	F
PV880483	M227_2017	G/S		PV880709	M34_2012	A	S	V		PV880612	M29_2012	Y	L
PV880484	M229_2017	G		PV880710	M4_2012	A	S	I		PV880613	M296_2017	Y	F
PV880485	M23_2022	G/S		PV880711	M41_2022	A	S	V		PV880614	M307_2017	Y	L
PV880486	M230_2017	G		PV880712	M42_2022	A	S	I		PV880615	M316_2017	Y	KYG-nt
PV880487	M239_2017	G/S		PV880713	M46_2022	A	S	I		PV880616	M319_2018	Y	L
PV880488	M24_2021	G		PV880714	M51_2022	A	S	I		PV880617	M320_2018	Y	L
PV880489	M24_2022	G/S		PV880715	M53_2022	A	S	I		PV880618	M321_2018	Y	L
PV880490	M240_2017	G/S		PV880716	M56_2022	A	S	I		PV880619	M34_2012	Y	L
PV880491	M242_2017	G		PV880717	M57_2022	A	S	I		PV880620	M42_2022	H	F
PV880492	M243_2017	G		PV880718	M6_2012	A	A	I		PV880621	M43_2022	H	KYG-nt
PV880493	M244_2017	G/S		PV880719	M60_2023	A	S	I		PV880622	M46_2022	H	KYG-nt
PV880494	M248_2017	G/S		PV880720	M64_2023	A	S	V		PV880623	M51_2022	H	F
PV880495	M25_2012	S		PV880721	M66_2016	A	S	I		PV880624	M53_2022	Y	F
PV880496	M25_2021	G/S		PV880722	M66_2023	A	S	V		PV880625	M59_2023	H	F
PV880497	M25_2022	G/S		PV880723	M68_2023	A	S	V		PV880626	M60_2023	H	F
PV880498	M256_2017	G/S		PV880724	M7_2012	A	S	V		PV880627	M61_2023	H	F
PV880499	M26_2022	G		PV880725	M80_2023	A	S	I		PV880628	M62_2023	H	F
PV880500	M265_2017	G/S		PV880726	M83_2023	A	S	V		PV880629	M63_2023	H	F
PV880501	M26B	G/S		PV880727	M88_2016	A	A	V		PV880630	M64_2023	H	F
PV880502	M27	G/S		PV880728	M89_2016	A	S	V		PV880631	M65_2023	H	F
PV880503	M27_2022	G/S		PV880729	NB208_2016	A	A	V		PV880632	M66_2023	H	F
PV880504	M278_2017	G/S		PV880730	NB84_2016	A	A	V		PV880633	M67_2023	H	F
PV880505	M28	G/S		PV880731	NB95_2016	P	A	V		PV880634	M68_2023	H	F
PV880506	M28_2022	G/S		PV880668	M110-2017 W3_2015	A	S	V		PV880635	M7_2012	Y	KYG-nt
PV880507	M287_2017	G/S		PV880732	W24_2016	A	S	V		PV880636	M80_2023	H	F
PV880508	M29_2012	G		PV880733	M11_2012	A	S	I		PV880637	m83_2023	H	F
PV880509	M29_2022	G/S								PV880638	M89_2016	Y	L
PV880510	M30_2022	S								PV880639	M97_2017	Y	C
PV880511	M311_2017	G/S								PV880640	M98_2017	Y	L
PV880512	M316_2017	S								PV880641	Mr42_2017	Y	L
PV880513	M319_2018	S								PV880642	NB208_2016	Y	L
PV880514	M319_2018	G								PV880643	NB21_2015	Y	L
PV880515	M320_2017	G								PV880644	NB84_2016	Y	L
PV880516	M320_2018	G								PV880645	NB85_2016	H	L
PV880517	M4_2012_(2)	S								PV880646	NB90_2016	H	L
PV880518	M42_2022	G/S								PV880647	NB95_2016	Y	L
PV880519	M43_2022	G								PV880648	R17.h09	H	F
PV880520	M46_2022	G/S								PV880649	R56.D11	H	F
PV880521	M49_2022	G/S								PV880650	W3_2015	Y	L
PV880522	M50_2022	G/S
PV880523	M51_2022	G/S
PV880524	M53_2022	G/S
PV880525	M56_2022.	G
PV880526	M59_2023	G/S
PV880527	M6_2012	S
PV880528	M60_2023	G/S
PV880529	M61_2023	G/S
PV880530	M62_2023	G
PV880531	M63_2023	G
PV880532	M64_2023	G
PV880533	M65_2025	G/S
PV880534	M66_2016	G/S
PV880535	M66_2023	G/S
PV880536	M67_2023	G/S
PV880537	M68_2023	G/S
PV880538	M7_2012	G/S
PV880539	M80_2023	G
PV880540	M83_2023	G
PV880541	M88_2016	G/S
PV880542	M89_2016	G
PV880543	EW9_2015	S
PV880544	M96_2017	G/S
PV880545	M97_2017	G/S
PV880546	M98_2017	G/S
PV880547	NB154_2016	G
PV880548	NB157_2016	G
PV880549	NB203_2016	G
PV880550	NB208_2016	G
PV880551	NB210_2016	G
PV880552	NB84_2016	G
PV880553	NB95_2016	G
PV880554	W24_2016	G/S
	Total	129
