# Supplementary material for: Molecular Detection of Insecticide Resistance-Associated Mutations in vgsc, ace-1, and rdl Genes of Anopheles albimanus in Panama
Source: Insects. 2025 Oct 31;16(11):1115. doi: 10.3390/insects16111115 (PMC12653162; doi:10.3390/insects16111115)
Supplement: Supplementary file 1 [file insects-16-01115-s001.zip › insects-3822769-supplementary/Table S3 Mutations year.xlsx]

## Sheet: TOTAL
Table S3. Prevalence of Plasmodium and frequency/distribution of resistance-related alleles in vgsc, ace-1 and rdl genes at each study area (comarca) by year of collection.
Year	Local Code	Species	Insects/pool	Comarca	PCR Malaria	VGSC L1014C/F	VGSC H973Y	ACE-1 G119S	RDL A299P	RDL A302S	RDL V333I
2011	P04	An. albimanus	5	Guna Yala	Negative	TTG	CAT
2011	P01	An. albimanus	5	Guna Yala	Positivo (Pv)			GG
2011	M09	An. albimanus	5	Guna Yala	Negative			GG
2011	A06	An. albimanus	5	Guna Yala	Positivo (Pv)	TTG		GS	GCA	GCA	GTA
2011	A05	An. albimanus	5	Guna Yala	Negative	TTG	TAT	GS
2012	7 (3)	An. albimanus	5	Madungandí	Negative	TKY	TAT	GS	GCA	TCA	GTA
2012	34(1)	An. albimanus	5	Madungandí	Negative	TTG	TAT	AGC	GCA	TCA	GTA
2012	29(2)	An. albimanus	2	Madungandí	Negative	TTG	TAT	GS	GCA
2012	25	An. albimanus	3	Madungandí	Negative	TTG	TAT	AGC	GCA	TCA	GTA
2012	14	An. albimanus	3	Madungandí	Negative	TGT	TAT	AGC	GCA	TCA	ATA
2012	11	An. albimanus	2	Madungandí	Negative	TTG	TAT	AGC	CCA	TCA	GTA
2012	6	An. albimanus	1	Madungandí	Negative	TTG	TAT	AGC	GCA
2012	4	An. albimanus	1	Madungandí	Negative	TTG	TAT	AGC	GCA	TCA	ATA
2012	2	An. albimanus	4	Madungandí	Negative	TTG	TAT	AGC	GCA	TCA	ATA
2015	21	An. albimanus	3	Ngäbe-Buglé	Negative	TTG	TAT	GG
2015	20	An. albimanus	3	Emberá-Wounaan	Negative				GCA	GCA	GTA
2015	19	An. albimanus	5	Emberá-Wounaan	Negative	TTG	TAT	GS	GCA	TCA	GTA
2015	18	An. albimanus	5	Emberá-Wounaan	Negative	TKK	TAT	GS	GCA	TCA	GTA
2015	17	An. albimanus	5	Emberá-Wounaan	Negative	TTG	TAT	GS	GCA
2015	16	An. albimanus	5	Emberá-Wounaan	Positive (Pv)	TTG		GS	GCA	TCA	ATA
2015	9	An. albimanus	3	Emberá-Wounaan	Negative	TTG	TAT	AGC	GCA	TCA	GTA
2015	5	An. albimanus	3	Emberá-Wounaan	Negative	TTG	TAT	GG	GCA
2015	4	An. albimanus	3	Emberá-Wounaan	Negative	TGT			GCA	TCA	ATA
2015	3	An. albimanus	1	Wargandí	Negative	TTG	TAT	AGC	CCA	TCA	GTA
2015	1	An. albimanus	2	Madungandí	Negative	TTG	TAT	GG	GCA	GCA	ATA
2016	215	An. albimanus	2	Ngäbe-Buglé	Negative	TTG
2016	210	An. albimanus	3	Ngäbe-Buglé	Positive (Pv)	TTG		GG	GCA
2016	208	An. albimanus	5	Ngäbe-Buglé	Positive (Pv)	TTG	TAT	GG	GCA	GCA	GTA
2016	203	An. albimanus	5	Ngäbe-Buglé	Positive (Pv)	TTG		GG	GCA	TCA	ATA
2016	200	An. albimanus	2	Madungandí	Negative	TTG		GG	GCA	TCA	GTA
2016	198	An. albimanus	5	Madungandí	Negative	TTG
2016	192	An. albimanus	5	Madungandí	Negative	TTG		GG	GCA	GCA	ATA
2016	157	An. albimanus	3	Ngäbe-Buglé	Positive (Pv)	TTG		GG
2016	154	An. albimanus	5	Ngäbe-Buglé	Negative			GG
2016	143	An. albimanus	2	Emberá-Wounaan	Positive (Pv)	TTG		GS	GCA
2016	142	An. albimanus	5	Emberá-Wounaan	Positive (Pv)	TTG		GG	GCA	TCA	ATA
2016	140	An. albimanus	5	Emberá-Wounaan	Positive (Pv)	TTG	TAT	GS	GCA	TCA	ATA
2016	139	An. albimanus	5	Emberá-Wounaan	Negativo	TTG
2016	128	An. albimanus	4	Emberá-Wounaan	Positive (Pv)	TTG	CAT	GG	GCA	GCA	GTA
2016	127	An. albimanus	5	Emberá-Wounaan	Positive (Pv)	TTG		GS	GCA	TCA	GTA
2016	126	An. albimanus	5	Emberá-Wounaan	Negative	TTG	CAT
2016	125	An. albimanus	5	Emberá-Wounaan	Negative	TTG	TAT	GS
2016	112	An. albimanus	3	Emberá-Wounaan	Positive (Pv)	TTG		GS
2016	111	An. albimanus	5	Emberá-Wounaan	Positive (Pv)	TTG	TAT	GS	GCA
2016	104	An. albimanus	5	Emberá-Wounaan	Positive (Pv)	TTG	TAT	AGC	CCA	TCA	ATA
2016	103	An. albimanus	5	Emberá-Wounaan	Negative	TTG	TAT
2016	99	An. albimanus	5	Emberá-Wounaan	Negative	TTG	CAT
2016	95	An. albimanus	3	Ngäbe-Buglé	Negative	TTG	TAT	GG	CCA	GCA	GTA
2016	90	An. albimanus	5	Ngäbe-Buglé	Negative	TTG	CAT
2016	90	An. albimanus	7	Madungandí	Negative				GCA
2016	89	An. albimanus	5	Madungandí	Positive (Pv)	TTG	TAT	GG	GCA	TCA	GTA
2016	88	An. albimanus	5	Madungandí	Positive (Pv)	TTG		GS	GCA	GCA	GTA
2016	85	An. albimanus	5	Ngäbe-Buglé	Negative	TTG	CAT
2016	84	An. albimanus	5	Ngäbe-Buglé	Negative	TTG	TAT	GG	GCA	GCA	GTA
2016	66	An. albimanus	5	Madungandí	Positive (Pv)	TTC		GS	GCA
2016	57	An. albimanus	2	Emberá-Wounaan	Negative	TTG	TAT	GS	GCA	TCA	ATA
2016	42	An. albimanus	5	Guna Yala	Negative	TTG	TAT
2016	38	An. albimanus	5	Guna Yala	Negative	TTG	CAT
2016	24	An. albimanus	2	Wargandí	Negative	TTG		GS	GCA	TCA	GTA
2016	14	An. albimanus	5	Madungandí	Negative				GCA	GCA	GTA
2017	316	An. albimanus	5	Madungandí	Positive (Pv)	TKY	TAT	AGC	GCA	TCA	GTA
2017	311	An. albimanus	5	Madungandí	Positive (Pv)	TTC		GS	GCA	TCA	ATA
2017	307	An. albimanus	5	Madungandí	Positive (Pv)	TTG	TAT
2017	300	An. albimanus	5	Madungandí	Positive (Pv)				GCA	TCA	GTA
2017	296	An. albimanus	5	Madungandí	Positive (Pv)	TTC	TAT
2017	293	An. albimanus	5	Madungandí	Positive (Pv)				GCA	TCA	GTA
2017	287	An. albimanus	5	Madungandí	Positive (Pv)	TTC	TAT	GS
2017	285	An. albimanus	5	Madungandí	Positive (Pv)			AGC	GCA	TCA	GTA
2017	278	An. albimanus	5	Madungandí	Positive (Pv)	TKY	TAT	GS
2017	265	An. albimanus	5	Madungandí	Positive (Pv)			GS	GCA	TCA	GTA
2017	256	An. albimanus	5	Madungandí	Positive (Pv)	TTC	TAT	GS
2017	251	An. albimanus	5	Madungandí	Positive (Pv)				GCA	TCA	GTA
2017	248	An. albimanus	5	Madungandí	Positive (Pv)	TTG	TAT	GS
2017	244	An. albimanus	5	Madungandí	Positive (Pv)			GS
2017	243	An. albimanus	5	Madungandí	Positive (Pv)	TTC	TAT	GG
2017	242	An. albimanus	5	Madungandí	Positive (Pv)			GG	GCA	TCA	GTA
2017	240	An. albimanus	5	Madungandí	Positive (Pv)			GS	GCA	TCA	GTA
2017	239	An. albimanus	5	Madungandí	Positive (Pv)	TTC	TAT	GS
2017	234	An. albimanus	5	Madungandí	Negative				GCA	TCA	GTA
2017	230	An. albimanus	5	Madungandí	Positive (Pv)			GG
2017	229	An. albimanus	5	Madungandí	Positive (Pv)	TTC	TAT	GG
2017	227	An. albimanus	5	Madungandí	Positive (Pv)	TTG	TAT	GS
2017	223	An. albimanus	5	Madungandí	Positive (Pv)			GS	GCA	GCA	GTA
2017	220	An. albimanus	5	Madungandí	Negative			GG
2017	218	An. albimanus	5	Madungandí	Positive (Pv)	TTG	TAT	GS
2017	217	An. albimanus	5	Madungandí	Positive (Pv)	TTG	TAT	GG
2017	216	An. albimanus	5	Madungandí	Positive (Pv)			GS
2017	207	An. albimanus	5	Madungandí	Positive (Pv)	TTC	TAT	GS
2017	206	An. albimanus	5	Madungandí	Negative				GCA	TCA	GTA
2017	205	An. albimanus	5	Madungandí	Positive (Pv)	TTC	TAT	GS
2017	204	An. albimanus	5	Madungandí	Positive (Pv)	TKK	TAT	GS
2017	203	An. albimanus	5	Madungandí	Positive (Pv)	TTG	TAT	GS
2017	202	An. albimanus	5	Madungandí	Negative			GS	GCA	GCA	GTA
2017	200	An. albimanus	5	Madungandí	Negative				GCA	TCA	ATA
2017	194	An. albimanus	5	Madungandí	Positive (Pv)	TKK	TAT	GG
2017	193	An. albimanus	5	Madungandí	Positive (Pv)	TKY	TAT	GG
2017	191	An. albimanus	5	Madungandí	Positive (Pv)	TTG	TAT
2017	190	An. albimanus	5	Madungandí	Positive (Pv)	TTC	TAT	GS	GCA	TCA	GTA
2017	184	An. albimanus	5	Madungandí	Positive (Pv)	TTC	CAT	GS
2017	183	An. albimanus	5	Madungandí	Positive (Pv)			GS
2017	182	An. albimanus	5	Madungandí	Positive (Pv)	TGT	TAT	GS
2017	181	An. albimanus	5	Madungandí	Positive (Pv)	TTC		GS
2017	178	An. albimanus	5	Madungandí	Positive (Pv)	TTC	TAT	GS
2017	175	An. albimanus	5	Madungandí	Positive (Pv)				GCA	TCA	ATA
2017	172	An. albimanus	5	Madungandí	Positive (Pv)	TTC	TAT	GS
2017	164	An. albimanus	5	Madungandí	Positive (Pv)			GS
2017	159	An. albimanus	5	Madungandí	Positive (Pv)	TTG	CAT	GS
2017	138	An. albimanus	5	Madungandí	Negative	TGT		GG	GCA	TCA	GTA
2017	127	An. albimanus	5	Madungandí	Positive (Pv)	TTG	TAT	GS
2017	123	An. albimanus	5	Madungandí	Positive (Pv)	TTG	TAT	GS
2017	122	An. albimanus	5	Madungandí	Positive (Pv)	TTG	TAT	GG
2017	121	An. albimanus	6	Madungandí	Positive (Pv)	TTC			GCA	TCA	ATA
2017	110	An. albimanus	5	Madungandí	Positive (Pv)			GG	GCA	TCA	GTA
2017	98	An. albimanus	5	Madungandí	Positive (Pv)	TTG	TAT	GS
2017	97	An. albimanus	5	Madungandí	Positive (Pv)	TGT	TAT	GS
2017	96	An. albimanus	5	Madungandí	Positive (Pv)			GS
2018	321	An. albimanus	5	Madungandí	Negative	TTG	TAT		GCA	GCA	GTA
2018	320	An. albimanus	5	Madungandí	Positive (Pv)	TTG	TAT	GG	GCA	GCA	GTA
2018	319	An. albimanus	5	Madungandí	Negativo	TTG	TAT	AGC	CCA	TCA	GTA
2021	15	An. albimanus	7	Madungandí	Negativo	TKY	CAT	GG	GCA	TCA	ATA
2021	14	An. albimanus	6	Madungandí	Negativo			GS
2021	13	An. albimanus	5	Madungandí	Positive (Pv)	TKY	TAT	GS	GCA	TCA	ATA
2021	12	An. albimanus	2	Madungandí	Negativo			GS
2021	11	An. albimanus	4	Madungandí	Negativo	TTC	TAT	GS	GCA	TCA	ATA
2021	10	An. albimanus	5	Madungandí	Positive (Pv)	TGT		AGC	GCA	TCA	ATA
2021	6	An. albimanus	3	Madungandí	Negativo	TTC			GCA	TCA	ATA
2022	57	An. albimanus	1	Madungandí	Positive (Pv/Pf)				GCA	TCA	ATA
2022	56	An. albimanus	5	Madungandí	Positive (Pv/Pf)	TTC		GG	GCA	TCA	ATA
2022	53	An. albimanus	10	Madungandí	Positive (Pf)	TTC	TAT	GS	GCA	TCA	ATA
2022	51	An. albimanus	10	Madungandí	Positive (Pf)	TTC	CAT	GS	GCA	TCA	ATA
2022	50	An. albimanus	10	Madungandí	Positive (Pv)			GS
2022	49	An. albimanus	10	Madungandí	Positive (Pf)			GS
2022	46	An. albimanus	10	Madungandí	Positive (Pv)	TKY	CAT	GS	GCA	TCA	ATA
2022	43	An. albimanus	10	Madungandí	Positive (Pv)	TKY	CAT	GG	GCA
2022	42	An. albimanus	10	Madungandí	Positive (Pv)	TTC	CAT	GS	GCA	TCA	ATA
2022	41	An. albimanus	10	Madungandí	Positive (Pv)				GCA	TCA	ATA
2022	30	An. albimanus	10	Madungandí	Negative			AGC
2022	29	An. albimanus	10	Madungandí	Positive (Pv)	TKY		GS	GCA	TCA	ATA
2022	28	An. albimanus	10	Madungandí	Negative			GS
2022	27	An. albimanus	10	Madungandí	Negative			GS
2022	25	An. albimanus	10	Madungandí	Negative			GS	GCA	TCA	GTA
2022	24	An. albimanus	10	Madungandí	Positive (Pv)	TTC		GS	GCA	TCA	ATA
2022	23	An. albimanus	10	Madungandí	Positive (Pv)	TTC		GS	GCA	TCA	GTA
2022	22	An. albimanus	10	Madungandí	Positive (Pv)	TTC	CAT	GS	GCA	TCA	GTA
2022	21	An. albimanus	10	Madungandí	Positive (Pv)	TTC		AGC	GCA	TCA	ATA
2022	20	An. albimanus	10	Madungandí	Negative			AGC
2022	19	An. albimanus	10	Madungandí	Positive (Pv)	TTC	CAT	GS	GCA	TCA	GTA
2022	18	An. albimanus	10	Madungandí	Negative			GS	GCA	TCA	ATA
2022	17	An. albimanus	10	Madungandí	Positive (Pv)	TTC		AGC	GCA	TCA	ATA
2022	16	An. albimanus	10	Madungandí	Negative			GS
2023	83	An. albimanus	10	Madungandí	Positive (Pv)	TTC	CAT	GG	GCA	TCA	GTA
2023	80	An. albimanus	9	Madungandí	Positive (Pv/Pf)	TTC	CAT	GG	GCA	TCA	ATA
2023	68	An. albimanus	10	Madungandí	Positive (Pv/Pf)	TTC	CAT	GS	GCA	TCA	GTA
2023	67	An. albimanus	10	Madungandí	Positive (Pf)	TTC	CAT	GS
2023	66	An. albimanus	6	Madungandí	Positive (Pf)	TTC	CAT	GS	GCA	TCA	ATA
2023	65	An. albimanus	5	Madungandí	Positive (Pv/Pf)	TTC	CAT	GS
2023	64	An. albimanus	5	Madungandí	Positive (Pv/Pf)	TTC	CAT	GG	GCA	TCA	GTA
2023	63	An. albimanus	5	Madungandí	Positive (Pf)	TTC	CAT	GG
2023	62	An. albimanus	5	Madungandí	Positive (Pv/Pf)	TTC	CAT	GG
2023	61	An. albimanus	10	Madungandí	Positive (Pf)	TTC	CAT	GS
2023	60	An. albimanus	10	Madungandí	Positive (Pf)	TTC	CAT	GS	GCA	TCA	ATA
2023	59	An. albimanus	10	Madungandí	Positive (Pf)	TTC	CAT	GS
